# Supplementary material for: Cell surface-bound La protein regulates the cell fusion stage of osteoclastogenesis
Source: Nat Commun. 2023 Feb 4;14:616. doi: 10.1038/s41467-023-36168-x (PMC9899215; doi:10.1038/s41467-023-36168-x)
Supplement: Supplementary file 3 — Supplementary Dataset 1 [file 41467_2023_36168_MOESM3_ESM.xlsx]

## Sheet: Raw Data 
Accession	Description	Score A2_1_MCSF 1	Coverage A2	# Peptides A2	# PSM A2	Score B2_3_MCSF 2	Coverage B2	# Peptides B2	# PSM B2	Score C2_2_RANKL 1	Coverage C2	# Peptides C2	# PSM C2	Score D2_4_RANKL 2a	Coverage D2	# Peptides D2	# PSM D2	Score E2_5_RANKL 2b	Coverage E2	# Peptides E2	# PSM E2	Score F2_6_RANKL 2c	Coverage F2	# Peptides F2	# PSM F2		MCSF	RANKL
P60709	Actin, cytoplasmic 1 OS=Homo sapiens GN=ACTB PE=1 SV=1 - [ACTB_HUMAN]	24.1499	11.47	5	9	34.7651	11.47	5	13	55.0321	12.27	5	20	171.232	31.47	10	64	141.883	39.2	11	50	121.791	29.6	9	42
P35527	Keratin, type I cytoskeletal 9 OS=Homo sapiens GN=KRT9 PE=1 SV=3 - [K1C9_HUMAN]	19.075	8.35	3	5	12.1044	8.35	3	3	22.8339	8.35	3	6	23.8395	8.35	3	6	25.179	8.35	3	6	19.4446	8.35	3	5
P08670	Vimentin OS=Homo sapiens GN=VIM PE=1 SV=4 - [VIME_HUMAN]	10.8701	6.01	3	4	12.5313	6.01	3	5	14.6857	7.73	3	5	4.84859	3.86	2	2	2.79082	2.15	1	1	4.66255	3.86	2	2
P40121-2	Isoform 2 of Macrophage-capping protein OS=Homo sapiens GN=CAPG - [CAPG_HUMAN]	3.4183	3.6	1	1					13.8437	7.21	2	4	8.80711	7.21	2	3	3.31226	7.21	2	2	8.45468	7.21	2	3
P13645	Keratin, type I cytoskeletal 10 OS=Homo sapiens GN=KRT10 PE=1 SV=6 - [K1C10_HUMAN]									8.21645	6.34	3	3	7.9663	5.65	3	3	7.93091	5.65	3	3	5.40133	4.45	2	2
P05455	Lupus La protein OS=Homo sapiens GN=SSB PE=1 SV=2 - [LA_HUMAN]									7.11822	7.11	3	3	9.06873	7.11	3	4	9.88498	7.11	3	4	5.3422	5.15	2	2
P04264	Keratin, type II cytoskeletal 1 OS=Homo sapiens GN=KRT1 PE=1 SV=6 - [K2C1_HUMAN]		0							7.82647	4.66	3	3	16.0232	12.73	6	7	15.3035	7.92	5	6	7.10836	4.66	3	3
P06733	Alpha-enolase OS=Homo sapiens GN=ENO1 PE=1 SV=2 - [ENOA_HUMAN]	1.95433	2.07	1	1	2.2325	1.84	1	1	5.84243	3.92	2	3	14.5267	12.9	5	6	2.00952	2.07	1	1	2.04707	2.07	1	1
P35908	Keratin, type II cytoskeletal 2 epidermal OS=Homo sapiens GN=KRT2 PE=1 SV=2 - [K22E_HUMAN]	3.7341	3.13	1	1	0	1.41	1	1	12.1235	5.32	2	3	23.1914	13.62	6	7	17.6988	15.02	7	7	7.02273	5.32	2	2
Q9ULV4	Coronin-1C OS=Homo sapiens GN=CORO1C PE=1 SV=1 - [COR1C_HUMAN]	8.25062	4.01	2	3	7.93492	4.01	2	3	8.34123	4.01	2	3	3.86122	4.01	2	2
H0YC04	V-type proton ATPase subunit B, brain isoform (Fragment) OS=Homo sapiens GN=ATP6V1B2 PE=1 SV=1 - [H0YC04_HUMAN]					2.81756	5.53	1	1	5.54406	10.55	2	2	4.35529	10.55	2	2	5.02996	9.55	2	2		0
P12277	Creatine kinase B-type OS=Homo sapiens GN=CKB PE=1 SV=1 - [KCRB_HUMAN]									6.81045	3.94	1	2	29.1848	15.75	4	8	21.365	18.64	5	7	21.3947	18.64	5	7
P00558	Phosphoglycerate kinase 1 OS=Homo sapiens GN=PGK1 PE=1 SV=3 - [PGK1_HUMAN]	7.19254	8.15	3	3	5.66306	6.24	2	2	5.99778	6.24	2	2	17.7817	11.99	5	7	15.7364	16.07	5	6	10.0447	14.15	5	5
P09622-2	Isoform 2 of Dihydrolipoyl dehydrogenase, mitochondrial OS=Homo sapiens GN=DLD - [DLDH_HUMAN]					2.77117	2.68	1	1	3.26589	2.68	1	1	2.80012	2.68	1	1	3.2994	2.68	1	1	3.09752	2.68	1	1
P10809	60 kDa heat shock protein, mitochondrial OS=Homo sapiens GN=HSPD1 PE=1 SV=2 - [CH60_HUMAN]									2.92752	1.57	1	1					3.24665	2.09	1	1
P30101	Protein disulfide-isomerase A3 OS=Homo sapiens GN=PDIA3 PE=1 SV=4 - [PDIA3_HUMAN]									2.12201	2.18	1	1	4.28764	4.75	2	2		0			1.71407	2.18	1	1
P09382	Galectin-1 OS=Homo sapiens GN=LGALS1 PE=1 SV=2 - [LEG1_HUMAN]									2.32729	7.41	1	1
B4DXW1	Actin-related protein 3 OS=Homo sapiens GN=ACTR3 PE=1 SV=1 - [B4DXW1_HUMAN]									2.52201	2.72	1	1	2.82764	2.72	1	1					2.53592	2.45	1	1
C9J9K3	40S ribosomal protein SA (Fragment) OS=Homo sapiens GN=RPSA PE=1 SV=8 - [C9J9K3_HUMAN]									3.25898	4.94	1	1	6.5877	9.13	2	2	5.75331	7.98	2	2	3.65143	4.94	1	1
E9PN25	Heat shock cognate 71 kDa protein (Fragment) OS=Homo sapiens GN=HSPA8 PE=1 SV=1 - [E9PN25_HUMAN]									2.71395	8.33	1	1	2.13459	8.33	1	1
H0YIN9	Keratin, type II cytoskeletal 5 (Fragment) OS=Homo sapiens GN=KRT5 PE=1 SV=1 - [H0YIN9_HUMAN]									2.41284	4.59	1	1	2.35226	4.59	1	1	2.21024	4.59	1	1
J3QQM1	26S proteasome regulatory subunit 8 (Fragment) OS=Homo sapiens GN=PSMC5 PE=1 SV=1 - [J3QQM1_HUMAN]									3.24861	4.94	1	1	5.43382	8.37	2	2	5.70535	8.37	2	2	3.1297	4.94	1	1
P00338-4	Isoform 4 of L-lactate dehydrogenase A chain OS=Homo sapiens GN=LDHA - [LDHA_HUMAN]									2.91338	3.65	1	1	2.17524	3.65	1	1	2.7338	3.65	1	1	2.31438	3.65	1	1
P16930-2	Isoform 2 of Fumarylacetoacetase OS=Homo sapiens GN=FAH - [FAAA_HUMAN]									3.51345	3.44	1	1	10.9779	12.03	4	4	8.03953	9.46	3	3	6.15881	6.88	2	2
P28838-2	Isoform 2 of Cytosol aminopeptidase OS=Homo sapiens GN=LAP3 - [AMPL_HUMAN]									2.08744	2.46	1	1	2.9139	2.46	1	1	2.35278	2.46	1	1
P35813-2	Isoform Alpha-2 of Protein phosphatase 1A OS=Homo sapiens GN=PPM1A - [PPM1A_HUMAN]									2.4592	2.78	1	1	7.59256	6.48	2	3	3.0047	3.7	1	1	2.75295	3.7	1	1
P52209-2	Isoform 2 of 6-phosphogluconate dehydrogenase, decarboxylating OS=Homo sapiens GN=PGD - [6PGD_HUMAN]									2.93713	2.34	1	1	2.51117	2.34	1	1
P57737-2	Isoform 2 of Coronin-7 OS=Homo sapiens GN=CORO7 - [CORO7_HUMAN]									1.80236	1.55	1	1
P04406	Glyceraldehyde-3-phosphate dehydrogenase OS=Homo sapiens GN=GAPDH PE=1 SV=3 - [G3P_HUMAN]		0							1.97477	2.39	1	1		0
P04075	Fructose-bisphosphate aldolase A OS=Homo sapiens GN=ALDOA PE=1 SV=2 - [ALDOA_HUMAN]		0							3.13998	3.02	1	1	8.00154	4.95	2	3	2.92482	3.02	1	1	2.62817	3.02	1	1
P81605	Dermcidin OS=Homo sapiens GN=DCD PE=1 SV=2 - [DCD_HUMAN]		0			2.76346	10	1	1	2.76221	10	1	1	3.20627	10	1	1	2.65434	10	1	1	2.79245	10	1	1
P23526-2	Isoform 2 of Adenosylhomocysteinase OS=Homo sapiens GN=AHCY - [SAHH_HUMAN]		0							3.00093	2.97	1	1	8.9912	8.17	3	3	6.90425	5.94	2	2	6.26566	5.94	2	2
P68104	Elongation factor 1-alpha 1 OS=Homo sapiens GN=EEF1A1 PE=1 SV=1 - [EF1A1_HUMAN]	2.52943	1.73	1	1					3.16328	2.38	1	1	8.7293	6.06	3	3	2.53994	3.46	2	2	2.68282	1.73	1	1
C9JKR2	Albumin, isoform CRA_k OS=Homo sapiens GN=ALB PE=1 SV=1 - [C9JKR2_HUMAN]	3.94175	3.6	1	1	4.67944	3.6	1	1	4.45557	3.6	1	1	8.36926	7.43	3	3	4.24964	3.6	1	1	4.29154	3.6	1	1
O75874	Isocitrate dehydrogenase [NADP] cytoplasmic OS=Homo sapiens GN=IDH1 PE=1 SV=2 - [IDHC_HUMAN]	5.4482	5.8	2	2	5.30468	5.8	2	2	2.96057	3.14	1	1	30.2025	15.46	5	11	18.6608	12.32	4	7	12.8115	10.14	4	5
Q09666	Neuroblast differentiation-associated protein AHNAK OS=Homo sapiens GN=AHNAK PE=1 SV=2 - [AHNK_HUMAN]						0				0			2.34252	1.68	1	2	2.0758	0.46	1	1
P11413	Glucose-6-phosphate 1-dehydrogenase OS=Homo sapiens GN=G6PD PE=1 SV=4 - [G6PD_HUMAN]					2.00094	1.94	1	1		0			2.12189	1.94	1	1	2.11217	1.94	1	1		0
P02765	Alpha-2-HS-glycoprotein OS=Homo sapiens GN=AHSG PE=1 SV=1 - [FETUA_HUMAN]					3.25804	3.27	1	1					5.78019	5.18	2	2	3.39311	3.27	1	1	2.94953	3.27	1	1
Q9NVM6	DnaJ homolog subfamily C member 17 OS=Homo sapiens GN=DNAJC17 PE=1 SV=1 - [DJC17_HUMAN]					0	5.59	1	3
Q6ZWE6	Pleckstrin homology domain-containing family M member 3 OS=Homo sapiens GN=PLEKHM3 PE=2 SV=2 - [PKHM3_HUMAN]					0	2.76	1	4						0								0
A6NKZ2	N-acylglucosamine 2-epimerase OS=Homo sapiens GN=RENBP PE=1 SV=2 - [A6NKZ2_HUMAN]						0							3.08909	3.39	1	1		0				0
D6RH20	28S ribosomal protein S27, mitochondrial (Fragment) OS=Homo sapiens GN=MRPS27 PE=1 SV=1 - [D6RH20_HUMAN]						0							3.54073	8.03	1	1	4.55277	11.04	2	2		0
F8W0N6	Protein LMBR1L OS=Homo sapiens GN=LMBR1L PE=4 SV=1 - [F8W0N6_HUMAN]					0	42.37	1	1
P07954-2	Isoform Cytoplasmic of Fumarate hydratase, mitochondrial OS=Homo sapiens GN=FH - [FUMH_HUMAN]					2.44704	3	1	1					2.56227	3	1	1						0
Q5T2S8-2	Isoform 2 of Armadillo repeat-containing protein 4 OS=Homo sapiens GN=ARMC4 - [ARMC4_HUMAN]					0	6.7	1	4						0
R4GMY1	KIAA0368 (Fragment) OS=Homo sapiens GN=KIAA0368 PE=1 SV=1 - [R4GMY1_HUMAN]					0	2.25	1	2										0
A0A0D9SFE5	Lamin B1, isoform CRA_a OS=Homo sapiens GN=LMNB1 PE=1 SV=1 - [A0A0D9SFE5_HUMAN]					1.91309	2.43	1	1		0
A0A0D9SFB3	ATP-dependent RNA helicase DDX3X OS=Homo sapiens GN=DDX3X PE=1 SV=1 - [A0A0D9SFB3_HUMAN]					2.52687	1.72	1	1
A0A0J9YW37	Microtubule-associated protein 4 (Fragment) OS=Homo sapiens GN=MAP4 PE=1 SV=1 - [A0A0J9YW37_HUMAN]					0	11.43	1	2										0
P08779	Keratin, type I cytoskeletal 16 OS=Homo sapiens GN=KRT16 PE=1 SV=4 - [K1C16_HUMAN]										0			1.93182	1.48	1	1	1.99338	1.48	1	1	2.36878	2.54	1	1
P52597	Heterogeneous nuclear ribonucleoprotein F OS=Homo sapiens GN=HNRNPF PE=1 SV=3 - [HNRPF_HUMAN]										0			1.61837	1.93	1	1
C9JGI3	Thymidine phosphorylase (Fragment) OS=Homo sapiens GN=TYMP PE=1 SV=1 - [C9JGI3_HUMAN]										0			2.41595	2.47	1	1		0			2.09567	2.47	1	1
C9JJ54	WD repeat and FYVE domain-containing protein 1 (Fragment) OS=Homo sapiens GN=WDFY1 PE=1 SV=1 - [C9JJ54_HUMAN]										0			2.91274	5.12	1	1	2.95292	5.12	1	1
C9JS04	Interferon-induced GTP-binding protein Mx2 (Fragment) OS=Homo sapiens GN=MX2 PE=1 SV=1 - [C9JS04_HUMAN]										0							0	5.6	1	1
F5GWI4	Adenosine deaminase OS=Homo sapiens GN=ADA PE=1 SV=1 - [F5GWI4_HUMAN]										0			1.99331	3.24	1	1	2.45754	3.24	1	1
F8VR77	Proliferation-associated protein 2G4 OS=Homo sapiens GN=PA2G4 PE=1 SV=1 - [F8VR77_HUMAN]										0			2.26043	3.87	1	1
G3V126	ATPase, H+ transporting, lysosomal 50/57kDa, V1 subunit H, isoform CRA_c OS=Homo sapiens GN=ATP6V1H PE=1 SV=1 - [G3V126_HUMAN]										0			4.95869	4.74	2	2		0
H7C1V0	Cathepsin D (Fragment) OS=Homo sapiens GN=CTSD PE=1 SV=1 - [H7C1V0_HUMAN]										0			1.71502	4.23	1	1
J3QKZ9	Eukaryotic initiation factor 4A-I (Fragment) OS=Homo sapiens GN=EIF4A1 PE=1 SV=8 - [J3QKZ9_HUMAN]										0			2.80087	8.21	1	1		0			2.44298	5.97	1	1
P48735-2	Isoform 2 of Isocitrate dehydrogenase [NADP], mitochondrial OS=Homo sapiens GN=IDH2 - [IDHP_HUMAN]										0			2.95295	3.25	1	1		0				0
P49023-4	Isoform 4 of Paxillin OS=Homo sapiens GN=PXN - [PAXI_HUMAN]										0			2.51937	1.89	1	1		0				0
Q9NTK5-2	Isoform 2 of Obg-like ATPase 1 OS=Homo sapiens GN=OLA1 - [OLA1_HUMAN]										0			2.15717	3.36	1	1	2.07784	3.36	1	1
Q02878	60S ribosomal protein L6 OS=Homo sapiens GN=RPL6 PE=1 SV=3 - [RL6_HUMAN]													1.76564	3.13	1	1
P67809	Nuclease-sensitive element-binding protein 1 OS=Homo sapiens GN=YBX1 PE=1 SV=3 - [YBOX1_HUMAN]													5.97951	12.04	2	2		0				0
Q9H3P7	Golgi resident protein GCP60 OS=Homo sapiens GN=ACBD3 PE=1 SV=4 - [GCP60_HUMAN]													7.23174	7.58	2	2
P24752	Acetyl-CoA acetyltransferase, mitochondrial OS=Homo sapiens GN=ACAT1 PE=1 SV=1 - [THIL_HUMAN]													2.81357	3.04	1	1
P13489	Ribonuclease inhibitor OS=Homo sapiens GN=RNH1 PE=1 SV=2 - [RINI_HUMAN]													7.76679	6.72	3	3	5.68658	4.77	2	2	1.6042	2.6	1	1
Q9BS26	Endoplasmic reticulum resident protein 44 OS=Homo sapiens GN=ERP44 PE=1 SV=1 - [ERP44_HUMAN]													1.70012	3.69	2	2	3.36738	3.69	2	2		0
P31930	Cytochrome b-c1 complex subunit 1, mitochondrial OS=Homo sapiens GN=UQCRC1 PE=1 SV=3 - [QCR1_HUMAN]													5.17595	4.58	2	2	4.15997	4.58	2	2
O95433	Activator of 90 kDa heat shock protein ATPase homolog 1 OS=Homo sapiens GN=AHSA1 PE=1 SV=1 - [AHSA1_HUMAN]													2.46908	5.62	2	2	2.05365	2.96	1	1
P29966	Myristoylated alanine-rich C-kinase substrate OS=Homo sapiens GN=MARCKS PE=1 SV=4 - [MARCS_HUMAN]													2.37736	4.52	1	1		0			3.18068	4.52	1	1
P42765	3-ketoacyl-CoA thiolase, mitochondrial OS=Homo sapiens GN=ACAA2 PE=1 SV=2 - [THIM_HUMAN]													1.83882	4.28	2	2	1.61579	4.28	2	2
P08567	Pleckstrin OS=Homo sapiens GN=PLEK PE=1 SV=3 - [PLEK_HUMAN]													3.27696	4	1	1
P05120	Plasminogen activator inhibitor 2 OS=Homo sapiens GN=SERPINB2 PE=1 SV=2 - [PAI2_HUMAN]													2.10572	4.58	2	2
Q9BQI4	Coiled-coil domain-containing protein 3 OS=Homo sapiens GN=CCDC3 PE=2 SV=1 - [CCDC3_HUMAN]													0	7.41	1	1
Q5ST81	Tubulin beta chain OS=Homo sapiens GN=TUBB PE=1 SV=1 - [Q5ST81_HUMAN]													8.22786	2.42	1	4
A0A087WX59	Proteasomal ubiquitin receptor ADRM1 OS=Homo sapiens GN=ADRM1 PE=1 SV=1 - [A0A087WX59_HUMAN]													5.75419	4.35	1	2		0
C9J1S9	Mitochondrial chaperone BCS1 (Fragment) OS=Homo sapiens GN=BCS1L PE=1 SV=1 - [C9J1S9_HUMAN]													2.01374	6.67	1	1
E5RIT4	Eukaryotic translation initiation factor 3 subunit E (Fragment) OS=Homo sapiens GN=EIF3E PE=1 SV=1 - [E5RIT4_HUMAN]													2.649	14.67	1	1
E5RJY1	Protein NDRG1 OS=Homo sapiens GN=NDRG1 PE=1 SV=1 - [E5RJY1_HUMAN]													2.52221	13.59	1	1
E7EVW7	Hematopoietic lineage cell-specific protein OS=Homo sapiens GN=HCLS1 PE=1 SV=1 - [E7EVW7_HUMAN]													1.7654	2.67	1	1
H0YE57	7-dehydrocholesterol reductase (Fragment) OS=Homo sapiens GN=DHCR7 PE=1 SV=1 - [H0YE57_HUMAN]													2.65501	5.88	1	1
H0YKZ7	Annexin (Fragment) OS=Homo sapiens GN=ANXA2 PE=1 SV=1 - [H0YKZ7_HUMAN]													2.932	9.24	1	1	2.93116	9.24	1	1
H3BMS6	Sulfide:quinone oxidoreductase, mitochondrial (Fragment) OS=Homo sapiens GN=SQOR PE=4 SV=1 - [H3BMS6_HUMAN]													1.83862	4.42	1	1
H3BP35	Diphosphomevalonate decarboxylase (Fragment) OS=Homo sapiens GN=MVD PE=1 SV=1 - [H3BP35_HUMAN]													2.22688	4.43	1	1
H3BRG4	Cytochrome b-c1 complex subunit 2, mitochondrial OS=Homo sapiens GN=UQCRC2 PE=1 SV=1 - [H3BRG4_HUMAN]													3.93947	3.88	1	1
H3BU31	60S ribosomal protein L4 (Fragment) OS=Homo sapiens GN=RPL4 PE=1 SV=1 - [H3BU31_HUMAN]													3.16317	6.43	1	1
J3QRH4	Cytosolic non-specific dipeptidase (Fragment) OS=Homo sapiens GN=CNDP2 PE=1 SV=1 - [J3QRH4_HUMAN]													2.11286	4.9	1	1
K7ENJ4	ATP synthase subunit alpha, mitochondrial (Fragment) OS=Homo sapiens GN=ATP5A1 PE=1 SV=1 - [K7ENJ4_HUMAN]													2.09235	4.02	1	1		0
P00367-3	Isoform 3 of Glutamate dehydrogenase 1, mitochondrial OS=Homo sapiens GN=GLUD1 - [DHE3_HUMAN]													2.65453	2.59	1	1
P20073-2	Isoform 2 of Annexin A7 OS=Homo sapiens GN=ANXA7 - [ANXA7_HUMAN]													2.84972	2.36	1	1	2.68958	2.36	1	1	2.60617	2.36	1	1
P35998-2	Isoform 2 of 26S proteasome regulatory subunit 7 OS=Homo sapiens GN=PSMC2 - [PRS7_HUMAN]													3.17881	4.39	1	1
P60174-4	Isoform 4 of Triosephosphate isomerase OS=Homo sapiens GN=TPI1 - [TPIS_HUMAN]													2.65662	7.19	1	1
Q01518-2	Isoform 2 of Adenylyl cyclase-associated protein 1 OS=Homo sapiens GN=CAP1 - [CAP1_HUMAN]													2.57769	2.32	1	1
Q5T5U6	Selenide, water dikinase 1 (Fragment) OS=Homo sapiens GN=SEPHS1 PE=1 SV=1 - [Q5T5U6_HUMAN]													1.65657	4.82	1	1
Q7LC14	NF-kappa-B inhibitor epsilon OS=Homo sapiens GN=NFKBIE PE=1 SV=1 - [Q7LC14_HUMAN]													2.52048	3.88	1	1
Q8NBS9-2	Isoform 2 of Thioredoxin domain-containing protein 5 OS=Homo sapiens GN=TXNDC5 - [TXND5_HUMAN]													1.64482	3.09	1	1
Q96N66-3	Isoform 3 of Lysophospholipid acyltransferase 7 OS=Homo sapiens GN=MBOAT7 - [MBOA7_HUMAN]													1.9523	4.94	1	1
Q9Y679-3	Isoform 3 of Ancient ubiquitous protein 1 OS=Homo sapiens GN=AUP1 - [AUP1_HUMAN]													3.25083	3.22	1	1	3.12977	3.22	1	1	2.62766	3.22	1	1
A0A0C4DGU3	Minor histocompatibility antigen H13 OS=Homo sapiens GN=HM13 PE=1 SV=1 - [A0A0C4DGU3_HUMAN]													6.37604	8.39	1	2	6.46624	8.39	1	2	6.48084	8.39	1	2
A0A0U1RRI1	Succinate--CoA ligase [ADP-forming] subunit beta, mitochondrial (Fragment) OS=Homo sapiens GN=SUCLA2 PE=1 SV=1 - [A0A0U1RRI1_HUMAN]													2.17759	8.65	1	1		0				0
A0A1B0GV31	ABHD14A-ACY1 readthrough (Fragment) OS=Homo sapiens GN=ABHD14A-ACY1 PE=4 SV=1 - [A0A1B0GV31_HUMAN]													2.61824	4	1	1
A0A1W2PPS8	Endoplasmic reticulum-Golgi intermediate compartment protein 3 OS=Homo sapiens GN=ERGIC3 PE=1 SV=1 - [A0A1W2PPS8_HUMAN]													2.61251	4.55	1	1
Q5SZI1	Low-density lipoprotein receptor class A domain-containing protein 2 OS=Homo sapiens GN=LDLRAD2 PE=2 SV=1 - [LRAD2_HUMAN]																	0	11.4	1	1
E5RHX7	Tyrosine-protein kinase Fyn (Fragment) OS=Homo sapiens GN=FYN PE=1 SV=2 - [E5RHX7_HUMAN]																	0	58.57	1	5
P04629-3	Isoform 3 of High affinity nerve growth factor receptor OS=Homo sapiens GN=NTRK1 - [NTRK1_HUMAN]																					0	5.39	1	1
Q86VH5-2	Isoform 2 of Leucine-rich repeat transmembrane neuronal protein 3 OS=Homo sapiens GN=LRRTM3 - [LRRT3_HUMAN]																					0	8.38	1	2
Q562R1	Beta-actin-like protein 2 OS=Homo sapiens GN=ACTBL2 PE=1 SV=2 - [ACTBL_HUMAN]		0				0				0			23.3436	8.78	3	10	15.9306	8.78	3	6	7.71387	4.26	1	2
A0A0A0MRX2	DDRGK domain-containing protein 1 OS=Homo sapiens GN=DDRGK1 PE=1 SV=1 - [A0A0A0MRX2_HUMAN]		0											2.10808	4.36	1	1
B1B0G9	Coagulation factor VIII (Fragment) OS=Homo sapiens GN=F8 PE=1 SV=8 - [B1B0G9_HUMAN]		0				0				0							0	5.49	1	1
E7EN77	Condensin complex subunit 1 (Fragment) OS=Homo sapiens GN=NCAPD2 PE=1 SV=2 - [E7EN77_HUMAN]		0			0	1.52	1	1		0				0				0				0
H0YCY1	Phosphatidylinositol-binding clathrin assembly protein (Fragment) OS=Homo sapiens GN=PICALM PE=1 SV=1 - [H0YCY1_HUMAN]		0				0							2.51372	4.1	1	1
J3QS13	26S proteasome non-ATPase regulatory subunit 11 (Fragment) OS=Homo sapiens GN=PSMD11 PE=1 SV=1 - [J3QS13_HUMAN]		0				0							2.84827	12.22	1	1
O15397-2	Isoform 2 of Importin-8 OS=Homo sapiens GN=IPO8 - [IPO8_HUMAN]		0				0				0			1.78118	0.72	1	1
Q9UGU0-2	Isoform 2 of Transcription factor 20 OS=Homo sapiens GN=TCF20 - [TCF20_HUMAN]		0			0	0.57	1	1		0				0				0				0
A0A0U1RRC2	Mannose-1-phosphate guanyltransferase alpha (Fragment) OS=Homo sapiens GN=GMPPA PE=1 SV=1 - [A0A0U1RRC2_HUMAN]		0				0				0			2.06012	7.89	1	1	2.99061	12.28	1	1		0
P06396-2	Isoform 2 of Gelsolin OS=Homo sapiens GN=GSN - [GELS_HUMAN]	0	0.96	1	1	1.96344	1.09	1	1		0			0	1.09	1	1	0	1.09	1	1
Q6WCQ1	Myosin phosphatase Rho-interacting protein OS=Homo sapiens GN=MPRIP PE=1 SV=3 - [MPRIP_HUMAN]	0	1.46	1	2						0
Q9Y4E6-2	Isoform 2 of WD repeat-containing protein 7 OS=Homo sapiens GN=WDR7 - [WDR7_HUMAN]	0	2.2	1	1	0	2.2	1	1										0				0
A0A1W2PQM2	Tubulin alpha-1C chain OS=Homo sapiens GN=TUBA1C PE=1 SV=1 - [A0A1W2PQM2_HUMAN]	2.26062	3.08	1	1	2.66357	3.08	1	1		0			2.70711	3.08	1	1	2.68034	3.08	1	1	2.61174	3.08	1	1
P31146	Coronin-1A OS=Homo sapiens GN=CORO1A PE=1 SV=4 - [COR1A_HUMAN]	5.1009	4.12	2	2	1.7693	1.74	1	1		0			2.02911	3.47	1	1	1.80182	3.47	1	1
E7EX64	Zinc finger protein 76 (Fragment) OS=Homo sapiens GN=ZNF76 PE=1 SV=1 - [E7EX64_HUMAN]	0	4.41	1	1
P23759-2	Isoform 2 of Paired box protein Pax-7 OS=Homo sapiens GN=PAX7 - [PAX7_HUMAN]	0	4.63	1	1
Q3BDU5	Prelamin-A/C OS=Homo sapiens GN=LMNA PE=1 SV=1 - [Q3BDU5_HUMAN]	7.87629	5.95	3	3	5.38269	4.11	2	2		0			2.49522	2.05	1	1
Q9UJQ4-2	Isoform SALL4B of Sal-like protein 4 OS=Homo sapiens GN=SALL4 - [SALL4_HUMAN]	0	6.82	1	1										0
D6RIV9	Transcription initiation factor TFIID subunit 9 (Fragment) OS=Homo sapiens GN=TAF9 PE=1 SV=3 - [D6RIV9_HUMAN]	0	14.46	1	1
E5RJM9	Arginine--tRNA ligase, cytoplasmic OS=Homo sapiens GN=RARS PE=1 SV=1 - [E5RJM9_HUMAN]	0	15.5	1	2														0
A0A087WXH5	Protein jagged-1 (Fragment) OS=Homo sapiens GN=JAG1 PE=1 SV=1 - [A0A087WXH5_HUMAN]	0	23.26	1	1
K7EP92	Septin-12 (Fragment) OS=Homo sapiens GN=SEPT12 PE=1 SV=1 - [K7EP92_HUMAN]	0	29.69	1	1
F8WCG0	Myotubularin-related protein 14 OS=Homo sapiens GN=MTMR14 PE=4 SV=1 - [F8WCG0_HUMAN]	0	31.67	1	2														0
H0YK29	Eukaryotic translation initiation factor 5 (Fragment) OS=Homo sapiens GN=EIF5 PE=1 SV=1 - [H0YK29_HUMAN]	0	35.29	1	1

## Sheet: Hits List
Accession	Description	Score A2_1_MCSF 1	Coverage A2	# Peptides A2	# PSM A2	Score B2_3_MCSF 2	Coverage B2	# Peptides B2	# PSM B2	Score C2_2_RANKL 1	Coverage C2	# Peptides C2	# PSM C2	Score D2_4_RANKL 2a	Coverage D2	# Peptides D2	# PSM D2	Score E2_5_RANKL 2b	Coverage E2	# Peptides E2	# PSM E2	Score F2_6_RANKL 2c	Coverage F2	# Peptides F2	# PSM F2		MCSF	RANKL
P04264	Keratin, type II cytoskeletal 1 OS=Homo sapiens GN=KRT1 PE=1 SV=6 - [K2C1_HUMAN]		0							7.82647	4.66	3	3	16.0232	12.73	6	7	15.3035	7.92	5	6	7.10836	4.66	3	3		0	4.75	4.75
P35908	Keratin, type II cytoskeletal 2 epidermal OS=Homo sapiens GN=KRT2 PE=1 SV=2 - [K22E_HUMAN]	3.7341	3.13	1	1	0	1.41	1	1	12.1235	5.32	2	3	23.1914	13.62	6	7	17.6988	15.02	7	7	7.02273	5.32	2	2		1	4.75	4.75
P60709	Actin, cytoplasmic 1 OS=Homo sapiens GN=ACTB PE=1 SV=1 - [ACTB_HUMAN]	24.1499	11.47	5	9	34.7651	11.47	5	13	55.0321	12.27	5	20	171.232	31.47	10	64	141.883	39.2	11	50	121.791	29.6	9	42		11	44	4
P05455	Lupus La protein OS=Homo sapiens GN=SSB PE=1 SV=2 - [LA_HUMAN]									7.11822	7.11	3	3	9.06873	7.11	3	4	9.88498	7.11	3	4	5.3422	5.15	2	2		0	3.25	3.25
P40121-2	Isoform 2 of Macrophage-capping protein OS=Homo sapiens GN=CAPG - [CAPG_HUMAN]	3.4183	3.6	1	1					13.8437	7.21	2	4	8.80711	7.21	2	3	3.31226	7.21	2	2	8.45468	7.21	2	3		1	3	3
P13645	Keratin, type I cytoskeletal 10 OS=Homo sapiens GN=KRT10 PE=1 SV=6 - [K1C10_HUMAN]									8.21645	6.34	3	3	7.9663	5.65	3	3	7.93091	5.65	3	3	5.40133	4.45	2	2		0	2.75	2.75
P35527	Keratin, type I cytoskeletal 9 OS=Homo sapiens GN=KRT9 PE=1 SV=3 - [K1C9_HUMAN]	19.075	8.35	3	5	12.1044	8.35	3	3	22.8339	8.35	3	6	23.8395	8.35	3	6	25.179	8.35	3	6	19.4446	8.35	3	5		4	5.75	1.4375
P08670	Vimentin OS=Homo sapiens GN=VIM PE=1 SV=4 - [VIME_HUMAN]	10.8701	6.01	3	4	12.5313	6.01	3	5	14.6857	7.73	3	5	4.84859	3.86	2	2	2.79082	2.15	1	1	4.66255	3.86	2	2		4.5	2.5	0.555556
J3QQM1	26S proteasome regulatory subunit 8 (Fragment) OS=Homo sapiens GN=PSMC5 PE=1 SV=1 - [J3QQM1_HUMAN]									3.24861	4.94	1	1	5.43382	8.37	2	2	5.70535	8.37	2	2	3.1297	4.94	1	1
C9J9K3	40S ribosomal protein SA (Fragment) OS=Homo sapiens GN=RPSA PE=1 SV=8 - [C9J9K3_HUMAN]									3.25898	4.94	1	1	6.5877	9.13	2	2	5.75331	7.98	2	2	3.65143	4.94	1	1
C9JKR2	Albumin, isoform CRA_k OS=Homo sapiens GN=ALB PE=1 SV=1 - [C9JKR2_HUMAN]	3.94175	3.6	1	1	4.67944	3.6	1	1	4.45557	3.6	1	1	8.36926	7.43	3	3	4.24964	3.6	1	1	4.29154	3.6	1	1
P06733	Alpha-enolase OS=Homo sapiens GN=ENO1 PE=1 SV=2 - [ENOA_HUMAN]	1.95433	2.07	1	1	2.2325	1.84	1	1	5.84243	3.92	2	3	14.5267	12.9	5	6	2.00952	2.07	1	1	2.04707	2.07	1	1
P12277	Creatine kinase B-type OS=Homo sapiens GN=CKB PE=1 SV=1 - [KCRB_HUMAN]									6.81045	3.94	1	2	29.1848	15.75	4	8	21.365	18.64	5	7	21.3947	18.64	5	7
P81605	Dermcidin OS=Homo sapiens GN=DCD PE=1 SV=2 - [DCD_HUMAN]		0			2.76346	10	1	1	2.76221	10	1	1	3.20627	10	1	1	2.65434	10	1	1	2.79245	10	1	1
P68104	Elongation factor 1-alpha 1 OS=Homo sapiens GN=EEF1A1 PE=1 SV=1 - [EF1A1_HUMAN]	2.52943	1.73	1	1					3.16328	2.38	1	1	8.7293	6.06	3	3	2.53994	3.46	2	2	2.68282	1.73	1	1
P04075	Fructose-bisphosphate aldolase A OS=Homo sapiens GN=ALDOA PE=1 SV=2 - [ALDOA_HUMAN]		0							3.13998	3.02	1	1	8.00154	4.95	2	3	2.92482	3.02	1	1	2.62817	3.02	1	1
O75874	Isocitrate dehydrogenase [NADP] cytoplasmic OS=Homo sapiens GN=IDH1 PE=1 SV=2 - [IDHC_HUMAN]	5.4482	5.8	2	2	5.30468	5.8	2	2	2.96057	3.14	1	1	30.2025	15.46	5	11	18.6608	12.32	4	7	12.8115	10.14	4	5
P23526-2	Isoform 2 of Adenosylhomocysteinase OS=Homo sapiens GN=AHCY - [SAHH_HUMAN]		0							3.00093	2.97	1	1	8.9912	8.17	3	3	6.90425	5.94	2	2	6.26566	5.94	2	2
P09622-2	Isoform 2 of Dihydrolipoyl dehydrogenase, mitochondrial OS=Homo sapiens GN=DLD - [DLDH_HUMAN]					2.77117	2.68	1	1	3.26589	2.68	1	1	2.80012	2.68	1	1	3.2994	2.68	1	1	3.09752	2.68	1	1
P16930-2	Isoform 2 of Fumarylacetoacetase OS=Homo sapiens GN=FAH - [FAAA_HUMAN]									3.51345	3.44	1	1	10.9779	12.03	4	4	8.03953	9.46	3	3	6.15881	6.88	2	2
P00338-4	Isoform 4 of L-lactate dehydrogenase A chain OS=Homo sapiens GN=LDHA - [LDHA_HUMAN]									2.91338	3.65	1	1	2.17524	3.65	1	1	2.7338	3.65	1	1	2.31438	3.65	1	1
P35813-2	Isoform Alpha-2 of Protein phosphatase 1A OS=Homo sapiens GN=PPM1A - [PPM1A_HUMAN]									2.4592	2.78	1	1	7.59256	6.48	2	3	3.0047	3.7	1	1	2.75295	3.7	1	1
P00558	Phosphoglycerate kinase 1 OS=Homo sapiens GN=PGK1 PE=1 SV=3 - [PGK1_HUMAN]	7.19254	8.15	3	3	5.66306	6.24	2	2	5.99778	6.24	2	2	17.7817	11.99	5	7	15.7364	16.07	5	6	10.0447	14.15	5	5

## Sheet: Bio. Rep. 3 Replicated hits
Accession	Description	MCSF_Score	Coverage	# Unique Peptides	# PSMs			RANKL_Score	Coverage	# Unique Peptides	# PSMs
H0YD73	26S proteasome non-ATPase regulatory subunit 13 (Fragment) OS=Homo sapiens GN=PSMD13 PE=1 SV=1 - [H0YD73_HUMAN]							2.74964	9.05	2	2
P60709	Actin, cytoplasmic 1 OS=Homo sapiens GN=ACTB PE=1 SV=1 - [ACTB_HUMAN]	26.3261	15.73	6	10			197.041	29.6	11	83
P06733	Alpha-enolase OS=Homo sapiens GN=ENO1 PE=1 SV=2 - [ENOA_HUMAN]	1.9483	2.35	1	1			3.78526	3.92	2	2
H0YJG0	Creatine kinase B-type (Fragment) OS=Homo sapiens GN=CKB PE=1 SV=1 - [H0YJG0_HUMAN]							8.21439	12.85	2	3
P68104	Elongation factor 1-alpha 1 OS=Homo sapiens GN=EEF1A1 PE=1 SV=1 - [EF1A1_HUMAN]							8.37226	6.28	3	3
P04075	Fructose-bisphosphate aldolase A OS=Homo sapiens GN=ALDOA PE=1 SV=2 - [ALDOA_HUMAN]	9.22489	14.62	2	4			56.4148	19.78	7	24
P40121-2	Isoform 2 of Macrophage-capping protein OS=Homo sapiens GN=CAPG - [CAPG_HUMAN]	11.9912	10.21	3	4			48.2745	17.12	6	18
P00338-4	Isoform 4 of L-lactate dehydrogenase A chain OS=Homo sapiens GN=LDHA - [LDHA_HUMAN]							4.99028	8.03	2	2
P05455	Lupus La protein OS=Homo sapiens GN=SSB PE=1 SV=2 - [LA_HUMAN]							9.12525	4.9	3	4
P08670	Vimentin OS=Homo sapiens GN=VIM PE=1 SV=4 - [VIME_HUMAN]	16.5037	8.35	3	7			89.6396	22.53	11	35
P13645	Keratin, type I cytoskeletal 10 OS=Homo sapiens GN=KRT10 PE=1 SV=6 - [K1C10_HUMAN]							17.6047	9.76	5	8
P35527	Keratin, type I cytoskeletal 9 OS=Homo sapiens GN=KRT9 PE=1 SV=3 - [K1C9_HUMAN]	5.2076	5.78	2	2			21.7591	10.91	4	8
P04264	Keratin, type II cytoskeletal 1 OS=Homo sapiens GN=KRT1 PE=1 SV=6 - [K2C1_HUMAN]							9.80684	6.06	4	4
P35908	Keratin, type II cytoskeletal 2 epidermal OS=Homo sapiens GN=KRT2 PE=1 SV=2 - [K22E_HUMAN]	4.39742	3.13	1	1			11.4329	9.7	5	5
