# Supplementary material for: Cell surface-bound La protein regulates the cell fusion stage of osteoclastogenesis
Source: Nat Commun. 2023 Feb 4;14:616. doi: 10.1038/s41467-023-36168-x (PMC9899215; doi:10.1038/s41467-023-36168-x)
Supplement: Supplementary file 5 — Source Data [file 41467_2023_36168_MOESM5_ESM.xlsx]

## Sheet: 1b
	replicate 1	replicate 2	replicate 3
Days Post RANKL
2	0.004909	0.010083	0.007505
3	0.108585	0.220849	0.201345
4	0.613134	0.539641	0.3955
5	0.658012	0.469787	0.492135

## Sheet: 2c
	Non-targeted	SSB KD				Non-targeted	SSB KD
replicate 1	1	0.4		Delta CT of same data		6.12	7.44
replicate 2	1	0.41				8.86	10.16
replicate 3	1	0.23				5.76	7.89
replicate 4	1	0.48				5.39	6.44

## Sheet: 2e
	Non-targeted	SSB KD			Non-targeted	SSB KD
replicate 1	1	0.533951		non-normalized data for same replicates	40.5	21.625
replicate 2	1	0.165803			32.1667	5.33333
replicate 3	1	0.066667			48.75	3.25

## Sheet: 2g
	empty	La 1-375	La 1-375 La*				empty	La 1-375	La 1-375 La*
replicate 1	1	1.3155	1.74891		non-normalized data for same replicates		28.625	37.6562	50.0625
replicate 2	1	1.43228	1.47856				110.75	158.625	163.75
replicate 3	1	1.75218	2.16008				186.625	327	403.125

## Sheet: 2i
	empty	La 1-375	La D371A,D374A					empty	La 1-375	La D371A,D374A
replicate 1	1	2	1.32		Non-normalized data			6.75	13.5	8.9
replicate 2	1	3.57	0.52		from same replicates			19.125	68.1875	9.9375
replicate 3	1	1.47	1.25					73.1875	107.733	91.2665
replicate 4	1	1.55	1.05					6.56	10.19	6.88

## Sheet: 3f
	LPC	Wash	RANK	La					LPC	Wash	RANK	La
replicate 1	0.280223	1.28948	1	0.717608		non-normalized data for same replicates			0.030618	0.140893	0.109263	0.078408
replicate 2	0.519151		1	0.635246					0.047696		0.091873	0.058362
replicate 3	0.210407		1	0.488129					0.023396		0.111194	0.054277
replicate 4	0.326892	1.1457	1	0.416008					0.027339	0.095818	0.083633	0.034792

## Sheet: 4b
	ctl	La Inactivated	La 1-408	La 1-375	La 1-375 La*							ctl	La Inactivated	La 1-408	La 1-375	La 1-375 La*
replicate 1	1	0.85	1.85	1.9	2.67		non-normalized data for same replicates
replicate 2	1		1.83	1.86	1.92							29.44	46.94	55.94	78.5	25
replicate 3	1		1.44	1.62	1.18							43.97	80.5	81.88	84.5
replicate 4	1	0.93	1.52									64.25	92.33	104.38	75.63
												10.38	15.81			9.69

## Sheet: 4c
	control			La 1-408			La 1-375			La 1-375 La*
2_4	0.773554	0.628348	0.299448	0.466127	0.332335	0.11729	0.29591	0.375372	0.347163	0.2477	0.36169	0.356817
5_8	0.208264	0.342634	0.394011	0.416582	0.526347	0.141317	0.502005	0.462225	0.384835	0.387648	0.45081	0.411611
9+	0.018182	0.029018	0.306541	0.182002	0.450221	0.14104	0.202085	0.162403	0.268002	0.364652	0.1875	0.231572
	replicate 1	replicate 2	replicate 3	replicate 1	replicate 2	replicate 3	replicate 1	replicate 2	replicate 3	replicate 1	replicate 2	replicate 3

## Sheet: 4d
	ctl	La 1-187	La 188-375							ctl	La 1-187	La 188-375
replicate 1	1	1.05288	2.39894	non-normalized fusion for same replicates						0.010382	0.010931	0.024906
replicate 2	1	1.12944	1.40639							0.157625	0.178027	0.221682
replicate 3	1	0.954545	6.00249							0.012269	0.012117	0.073647
	1	0.711432	2.13642							0.047601	0.033865	0.101695

## Sheet: 4e
	LPC	Wash	Full-Lenght	Truncated					LPC	Wash	Full-Lenght	Truncated
replicate 1	0.428095	1	1.34882	1.18093					0.033741	0.078815	0.106308	0.093075
replicate 2		1	1.31206	1.5577		non-normalized data				0.050365	0.066082	0.078454
replicate 3	0.190991	1	1.50721	1.57543		for same replicates			0.007363	0.03855	0.058102	0.060732
replicate 4	0.355457	1	1.48052						0.010813	0.030421	0.045038

[truncated: 45 more sheets: 5a, 5b, 5d, 5e, 5f, 5h, 5i, 6b, 6c, 6d, 6e, 7c, 8c, 8e, 8f, S1a, S1b, S1c, S1e, S2a …]
